# Supplementary material for: Differential Glycemic Effects of Low- versus High-Glycemic Index Mediterranean-Style Eating Patterns in Adults at Risk for Type 2 Diabetes: The MEDGI-Carb Randomized Controlled Trial
Source: Nutrients. 2022 Feb 8;14(3):706. doi: 10.3390/nu14030706 (PMC8838655; doi:10.3390/nu14030706)
Supplement: Supplementary file 1 [file nutrients-14-00706-s001.zip]

Archive with 1 entries (1 files):
- nutrients-1528915-supplementary.pdf
